# Supplementary material for: Improved Cervical Lymph Node Characterization among Patients with Head and Neck Squamous Cell Carcinoma Using MR Texture Analysis Compared to Traditional FDG-PET/MR Features Alone
Source: Diagnostics (Basel). 2023 Dec 28;14(1):71. doi: 10.3390/diagnostics14010071 (PMC10802850; doi:10.3390/diagnostics14010071)
Supplement: Supplementary file 1 [file diagnostics-14-00071-s001.zip]

Archive with 1 entries (1 files):
- diagnostics-2771039-supplementary.pdf
